# Supplementary material for: Modulation of Ryanodine Receptors Activity Alters the Course of Experimental Autoimmune Encephalomyelitis in Mice
Source: Front Physiol. 2021 Dec 17;12:770820. doi: 10.3389/fphys.2021.770820 (PMC8751758; doi:10.3389/fphys.2021.770820)
Supplement: Supplementary file 2 [file Data_Sheet_1.zip]

Archive with 9 entries (9 files):
- Supplementary material_10 EAE WT & EAE R163C HET_D23.AVI
- Supplementary Material_2 EAE+Veh_D25.AVI
- Supplementary material_3 EAE+5Dan_D26.AVI
- Supplementary material_4 EAE+10Dan_D26.AVI
- Supplementary material_5 5Dan_D30.AVI
- Supplementary material_6 10Dan_D30.AVI
- Supplementary material_7 Four-limb hanging test.AVI
- Supplementary material_8 Four-limb hanging test.AVI
- Supplementary material_9 EAE WT & EAE R163C HET_D19.mp4
